# Supplementary material for: A Hydrolase Produced by Rhodococcus erythropolis HQ Is Responsible for the Detoxification of Zearalenone
Source: Toxins (Basel). 2023 Dec 7;15(12):688. doi: 10.3390/toxins15120688 (PMC10747462; doi:10.3390/toxins15120688)
Supplement: Supplementary file 1 [file toxins-15-00688-s001.zip]

Archive with 1 entries (1 files):
- toxins-2736058-supplementary.pdf
